# Supplementary material for: The Prognostic Significance of FKBP1A and Its Related Immune Infiltration in Liver Hepatocellular Carcinoma
Source: Int J Mol Sci. 2022 Oct 24;23(21):12797. doi: 10.3390/ijms232112797 (PMC9659304; doi:10.3390/ijms232112797)
Supplement: Supplementary file 1 [file ijms-23-12797-s001.zip]

Archive with 1 entries (1 files):
- ijms-1895420-supplementary.pdf
